# Supplementary material for: Effects of a Scutellaria baicalensis/Crataegus laevigata, magnesium and chromium supplement on stressed individuals: A randomised, double-blind, placebo-controlled, crossover trial
Source: J Psychopharmacol. 2025 Nov 5;39(12):1420–36. doi: 10.1177/02698811251381261 (PMC12672942; doi:10.1177/02698811251381261)
Supplement: sj-xlsx-5-jop-10.1177_02698811251381261 – Supplemental material for Effects of a Scutellaria baicalensis/Crataegus laevigata, magnesium and chromium supplement on stressed individuals: A randomised, double-blind, placebo-controlled, crossover trial [file sj-xlsx-5-jop-10.1177_02698811251381261.xlsx]

## Sheet: Composite Scores
Table 1. Performance on the cognitive composite scores. The Baseline data are raw means (plus SEM) collected prior to dosing. Data presented are the acute, Day 1 (post-dose), chronic, Day 15 (pre-dose) and chronic, Day 15 (post-dose) effects of intervention and are estimated means (plus SEM), derived from the linear mixed model analysis, with the final two columns showing test statistics (F) and …
		Baseline			Day 1 (Acute, PD)			Day 15 (Chronic, pre-dose)			Day 15 (Chronic, post-dose)
		N	Mean	SEM	N	Mean	SEM	N	Mean	SEM	N	Mean	SEM		F	p
Accuracy of Attention	Placebo	35	0.03	0.164	35	-0.041	0.101	35	0.084	0.101	35	-0.09	0.101	Treatment	1.419	0.247
	Herbal Supplement	35	-0.21	0.154	35	-0.116	0.099	35	0.166	0.101	35	0.037	0.101	Treat*Day	0.593	0.554
Speed of Attention	Placebo	35	-0.181	0.129	35	-0.24	0.06	35	0.006	0.06	35	0.047	0.059	Treatment	0.301	0.585
	Herbal Supplement	35	-0.032	0.12	35	0.048	0.059	35	-0.136	0.06	35	0.033	0.6	Treat*Day	2.569	0.081
Speed of Memory	Placebo	35	-0.041	0.137	35	0.116	0.068	35	-0.05	0.068	35	-0.12	0.69	Treatment	0.01	0.923
	Herbal Supplement	35	0.034	0.13	35	0.079	0.068	35	-0.127	0.069	35	0.036	0.068	Treat*Day	0.82	0.443
Accuracy of Working Memory	Placebo	35	0.059	0.139	35	-0.115	0.121	35	0.101	0.121	35	-0.042	0.121	Treatment	0.126	0.724
	Herbal Supplement	35	0.014	0.117	35	0.076	0.122	35	-0.038	0.123	35	-0.028	0.123	Treat*Day	2.327	0.102
Accuracy of Episodic Memory	Placebo	35	0.215	0.132	35	-0.214	0.082	35	0.234	0.082	35	-0.273	0.083	Treatment	0.213	0.647
	Herbal Supplement	35	0.163	0.114	35	-0.156	0.082	35	0.22	0.083	35	-0.253	0.082	Treat*Day	0.174	0.841
PD, postdose; Treat, treatment; * p<0.05

## Sheet: COMPASS
Table 2. Performance on COMPASS individual tasks. The Baseline data are raw means (plus SEM) collected prior to dosing. Data presented are the acute, Day 1 (post-dose), chronic, Day 15 (pre-dose) and chronic, Day 15 (post-dose) effects of intervention and are estimated means (plus SEM), derived from the linear mixed model analysis, with the final two columns showing test statistics (F) and associ…
		Baseline			Day 1 (Acute, PD)			Day 15 (Chronic, pre-dose)			Day 15 (Chronic, post-dose)
		N	Mean	SEM	N	Mean	SEM	N	Mean	SEM	N	Mean	SEM		F	p
NWM % Correct	Placebo	35	96.191	0.691	35	95.636	0.594	35	96.843	0.594	35	95.541	0.594	Treatment	0.587	0.446
	Herbal Supplement	35	96.7	0.532	35	95.917	0.594	35	95.618	0.606	35	95.644	0.612	Treat*Day	1.639	0.198
NWM Correct RT	Placebo	35	765.6	36.807	35	756.821	12.6	35	733.755	12.6	35	749.883	12.6	Treatment	4.673	0.036*
	Herbal Supplement	35	762.4	33.383	35	777.186	12.599	35	754.528	12.904	35	776.772	13.102	Treat*Day	0.05	0.952
CRT % Correct	Placebo	35	97.943	0.406	35	97.825	0.344	35	98.225	0.344	35	97.882	0.344	Treatment	0.322	0.572
	Herbal Supplement	35	97.429	0.482	35	97.661	0.344	35	98.175	0.344	35	97.604	0.344	Treat*Day	0.06	0.942
CRT Correct RT	Placebo	35	462.57	11.83	35	476.291	7.326	35	473.113	7.326	35	480.343	7.326	Treatment	0.929	0.337
	Herbal Supplement	35	465.1	11.079	35	490.992	7.418	35	468.234	7.327	35	489.917	7.327	Treat*Day	1.454	0.237
Corsi Span	Placebo	35	6.1	0.17	35	5.893	0.148	35	5.997	0.148	35	6.064	0.148	Treatment	1.589	0.213
	Herbal Supplement	35	5.877	0.16	35	6.105	0.149	35	6.132	0.149	35	6.05	0.148	Treat*Day	0.642	0.528
PAB Thinking RT	Placebo	35	3153.8	271.26	35	2926.77	115.625	35	2889.17	115.625	35	2763.11	116.796	Treatment	0.538	0.465
	Herbal Supplement	35	2943.57	209.462	35	2940.89	115.642	35	2955.01	116.803	35	2923.75	117.009	Treat*Day	0.218	0.804
PAB Average Complete RT	Placebo	35	8887.43	567.108	35	8850.72	183.144	35	8611.29	183.144	35	8333.85	185.127	Treatment	0.169	0.683
	Herbal Supplement	35	8745.37	464.571	35	8669.15	183.125	35	8472.95	185.113	35	8446.37	185.426	Treat*Day	0.425	0.654
PAB Total Errors	Placebo	35	2.943	0.474	35	3.499	0.475	35	3.299	0.475	35	3.402	0.481	Treatment	0.369	0.546
	Herbal Supplement	35	3.457	0.558	35	2.897	0.476	35	2.995	0.481	35	3.647	0.481	Treat*Day	0.514	0.6
Name to Face Recall % Correct Full Name	Placebo	35	44.524	3.803	35	37.089	2.9	35	39.601	2.862	35	32.432	2.9	Treatment	0.001	0.973
	Herbal Supplement	35	39.461	3.559	35	35.628	2.905	35	38.331	2.905	35	35.392	2.905	Treat*Day	0.509	0.602
Name to Face Recall Correct RT	Placebo	35	4893.24	294.291	35	5188.71	254.841	35	5200.53	251.724	35	5243.1	257.977	Treatment	0.13	0.719
	Herbal Supplement	35	5178.28	299.143	35	5352.73	261.199	35	5137.52	257.939	35	5338.48	254.679	Treat*Day	0.142	0.868
Picture Recognition % Correct	Placebo	34	92.667	1.822	34	89.99	1.313	34	94.403	1.313	34	88.818	1.352	Treatment	0.13	0.72
	Herbal Supplement	34	92.381	1.643	34	90.382	1.313	34	92.344	1.313	34	89.598	1.313	Treat*Day	1.361	0.261
Picture Recognition Correct RT	Placebo	34	846.913	26.697	34	915.172	18.312	34	858.594	18.312	34	867.537	18.878	Treatment	5.21	0.026*
	Herbal Supplement	34	898.294	30.114	34	874.335	18.327	34	807.212	18.327	34	869.444	18.327	Treat*Day	2.133	0.123
Word Recognition % Correct	Placebo	34	76.95	26.697	34	73.802	1.548	34	77.909	1.527	34	74.712	1.585	Treatment	0.801	0.374
	Herbal Supplement	34	76.47	30.114	34	74.268	1.548	34	76.793	1.548	34	72.652	1.548	Treat*Day	0.521	0.595
Word Recognition Correct RT	Placebo	34	924.25	26.697	34	923.269	20.8	34	892.892	20.552	34	887.435	21.324	Treatment	0.312	0.579
	Herbal Supplement	34	887.66	30.114	34	929.092	20.822	34	901.012	20.826	34	900.929	20.826	Treat*Day	0.022	0.979
CRT, choice reaction time; NWM, numeric working memory; PAB, peg and ball; PD, postdose; RT, reaction time; Treat, treatment; * p<0.05

## Sheet: Word Recall
Table 3. Outcomes on Word Recall. The Baseline data are raw means (plus SEM) collected prior to dosing. Data presented are the acute, Day 1 (post-dose), chronic, Day 15 (pre-dose) and chronic, Day 15 (post-dose) estimated means (plus SEM), derived from the linear mixed model analysis, with the final two columns showing test statistics (F) and associated probabilities (p) for each of the fixed eff…
		Baseline			Day 1 (Acute, PD)			Day 15 (Chronic, pre-dose)			Day 15 (Chronic, post-dose)
		N	Mean	SEM	N	Mean	SEM	N	Mean	SEM	N	Mean	SEM		F	p
IWR Correct	Placebo	35	6.743	0.43	35	5.687	0.336	35	6.825	0.333	35	5.864	0.336	Treatment	1.224	0.273
	Herbal Supplement	35	6.571	0.339	35	6.083	0.336	35	6.981	0.333	35	5.947	0.336	Treat*Day	0.231	0.794
IWR Incorrect	Placebo	35	1.09	0.244	35	0.603	0.172	35	0.701	0.171	35	0.565	0.173	Treatment	0.417	0.522
	Herbal Supplement	35	0.429	0.138	35	0.67	0.172	35	0.783	0.171	35	0.637	0.172	Treat*Day	0.002	0.998
DWR Correct	Placebo	35	4.057	0.426	35	2.099	0.327	35	4.156	0.327	35	1.931	0.33	Treatment	3.161	0.08
	Herbal Supplement	35	4.271	0.374	35	2.488	0.327	35	4.674	0.327	35	2.031	0.327	Treat*Day	0.355	0.702
DWR Incorrect	Placebo	35	1.114	0.301	35	1.622	0.351	35	1.279	0.351	35	2.073	0.353	Treatment	0.129	0.721
	Herbal Supplement	35	0.914	0.244	35	1.665	0.351	35	1.122	0.351	35	2.036	0.351	Treat*Day	0.146	0.864
DWR, delayed word recall; IWR, immediate word recall; PD, postdose; Treat, treatment; * p<0.05

## Sheet: COMPASS CDB
Table 4. Performance on the CDB. The Baseline data are raw means (plus SEM) collected prior to dosing. Data presented are the acute, Day 1 (post-dose), chronic, Day 15 (pre-dose) and chronic, Day 15 (post-dose) effects of intervention and are estimated means (plus SEM), derived from the linear mixed model analysis, with the final two columns showing test statistics (F) and associated probabilitie…
			Baseline			Day 1 (Acute, PD)			Day 15 (Chronic, pre-dose)			Day 15 (Chronic, post-dose)
			N	Mean	SEM	N	Mean	SEM	N	Mean	SEM	N	Mean	SEM		F	p
Serial 3 subtractions Correct	Rep 1	Placebo	35	42.914	3.498	35	46.241	2.54	35	44.673	2.545	35	47.07	2.54	Treatment	4.416	0.037*
		Herbal Supplement	35	42.543	3.626	35	44.045	2.54	35	44.045	2.54	35	45.16	2.54	Treat*Day	1.071	0.344
	Rep 2	Placebo	35	43.829	3.478	35	43.249	2.539	35	45.82	2.539	35	45.963	2.539	Treat*Rep	0.314	0.731
		Herbal Supplement	35	45.029	3.748	35	43.394	2.545	35	45.241	2.545	35	43.778	2.545	Treat*Day*Rep	1.674	0.103
	Rep 3	Placebo	35	44.912	3.779	35	46.141	2.545	35	44.876	2.556	35	45.242	2.556
		Herbal Supplement	35	43.771	3.389	35	42.72	2.539	35	45.668	2.544	35	45.263	2.539
Serial 3 subtractions Errors (number)	Rep 1	Placebo	35	1.914	0.299	35	2.405	0.388	35	2.061	0.392	35	2.205	0.388	Treatment	3.38	0.068
		Herbal Supplement	35	1.971	0.409	35	2.374	0.388	35	2.403	0.388	35	2.832	0.388	Treat*Day	1.448	0.237
	Rep 2	Placebo	35	2.286	0.381	35	2.595	0.389	35	1.909	0.389	35	2.223	0.389	Treat*Rep	0.003	0.997
		Herbal Supplement	35	2.059	0.338	35	2.42	0.392	35	2.43	0.392	35	2.807	0.392	Treat*Day*Rep	0.47	0.877
	Rep 3	Placebo	35	2.088	0.399	35	2.003	0.392	35	2.234	0.401	35	1.548	0.401
		Herbal Supplement	35	2.143	0.394	35	2.256	0.388	35	2.019	0.392	35	2.37	0.388
Serial 7 subtractions Correct	Rep 1	Placebo	35	28.714	3.08	35	30.102	2.114	35	30.673	2.114	35	31.645	2.114	Treatment	0.703	0.403
		Herbal Supplement	35	27.686	3.181	35	29.004	2.118	35	29.195	2.114	35	32.052	2.114	Treat*Day	0.452	0.637
	Rep 2	Placebo	35	28.343	2.889	35	30.904	2.114	35	30.418	2.117	35	31.523	2.121	Treat*Rep	3.165	0.043*
		Herbal Supplement	35	28.829	2.919	35	29.33	2.121	35	30.637	2.114	35	29.552	2.114	Treat*Day*Rep	1.657	0.102
	Rep 3	Placebo	35	28.857	2.88	35	30.429	2.114	35	30.086	2.114	35	30.688	2.118
		Herbal Supplement	35	27.886	2.759	35	30.269	2.121	35	30.532	2.114	35	32.447	2.114
Serial 7 subtractions Errors (number)	Rep 1	Placebo	35	1.943	0.325	35	2.812	0.403	35	2.412	0.403	35	2.612	0.403	Treatment	0.014	0.905
		Herbal Supplement	35	2.971	0.452	35	2.735	0.406	35	2.71	0.402	35	2.51	0.402	Treat*Day	0.956	0.386
	Rep 2	Placebo	35	2.743	0.459	35	2.545	0.402	35	2.686	0.406	35	2.703	0.409	Treat*Rep	0.085	0.919
		Herbal Supplement	35	2.486	0.374	35	2.698	0.409	35	2.185	0.402	35	2.757	0.402	Treat*Day*Rep	1.014	0.425
	Rep 3	Placebo	35	2.686	0.498	35	2.726	0.402	35	3.097	0.402	35	2.148	0.406
		Herbal Supplement	35	2.6	0.389	35	2.412	0.409	35	2.568	0.402	35	2.996	0.402
RVIP Accuracy (%)	Rep 1	Placebo	35	66.029	4.286	35	62.647	3.618	35	64.016	3.636	35	61.643	3.625	Treatment
		Herbal Supplement	35	62.5	4.129	35	60.831	3.607	35	62.422	3.614	35	60.733	3.615	Treat*Day
	Rep 2	Placebo	35	62.868	4.044	35	58.636	3.615	35	62.093	3.623	35	59.798	3.622	Treat*Rep
		Herbal Supplement	35	58	3.945	35	56.294	3.623	35	60.786	3.619	35	61.298	3.628	Treat*Day*Rep
	Rep 3	Placebo	35	61.103	4.452	35	59.456	3.615	35	58.867	3.615	35	57.542	3.628
		Herbal Supplement	35	61.618	3.949	35	57.7	3.622	35	61.278	3.615	35	58.301	3.623
RVIP Correct RT (ms)	Rep 1	Placebo	35	519.284	9.502	35	535.569	9.234	35	529.961	9.298	35	534.954	9.264	Treatment	1.942	0.166
		Herbal Supplement	35	537.178	9.497	35	537.504	9.173	35	530.186	9.196	35	536.776	9.196	Treat*Day	0.36	0.698
	Rep 2	Placebo	35	536.132	10.169	35	538.269	9.198	35	542.034	9.228	35	538.155	9.228	Treat*Rep	0.649	0.523
		Herbal Supplement	35	543.289	9.566	35	546.403	9.218	35	543.605	9.197	35	547.31	9.226	Treat*Day*Rep	0.485	0.867
	Rep 3	Placebo	35	546.828	10.561	35	535.785	9.199	35	542.551	9.199	35	538.246	9.251
		Herbal Supplement	35	553.866	9.538	35	541.808	9.237	35	542.807	9.21	35	539.468	9.241
RVIP False alarms (number)	Rep 1	Placebo	35	2.676	0.353	35	2.063	0.356	35	2.3	0.363	35	2.297	0.36	Treatment	0.073	0.787
		Herbal Supplement	35	3.543	0.473	35	2.51	0.357	35	2.385	0.357	35	2.385	0.357	Treat*Day	2.232	0.109
	Rep 2	Placebo	35	2.706	0.309	35	2.411	0.356	35	1.939	0.36	35	2.309	0.36	Treat*Rep	4.407	0.013*
		Herbal Supplement	35	3	0.41	35	3.273	0.359	35	2.406	0.356	35	1.756	0.36	Treat*Day*Rep	1.641	0.111
	Rep 3	Placebo	35	2.441	0.405	35	2.664	0.356	35	2.634	0.356	35	3.141	0.363
		Herbal Supplement	35	2.412	0.348	35	2.363	0.36	35	1.963	0.356	35	2.361	0.36
Mental Fatigue	Rep 1	Placebo	35	62.886	2.352	35	72.664	2.559	35	59.064	2.559	35	69.321	2.559	Treatment	1.565	0.214
		Herbal Supplement	35	62.143	3.091	35	70.286	2.563	35	59.686	2.563	35	70.457	2.563	Treat*Day	0.628	0.535
	Rep 2	Placebo	35	69.886	2.76	35	78.556	2.543	35	67.642	2.543	35	74.643	2.553	Treat*Rep	0.889	0.412
		Herbal Supplement	35	69.257	2.892	35	77.185	2.543	35	64.814	2.543	35	73.957	2.543	Treat*Day*Rep	1.244	0.271
	Rep 3	Placebo	35	76.114	2.838	35	79.903	2.563	35	72.818	2.563	35	76.176	2.573
		Herbal Supplement	35	74.543	3.012	35	78.562	2.555	35	68.619	2.555	35	75.933	2.555
Ms, milliseconds; PD, postdose; Rep, repetition; RT reaction time; Treat, treatment; * p<0.05

## Sheet: Tracking
Table 5. Outcomes on the Tracking task measured during the OMS. The Baseline data are raw means (plus SEM) collected prior to dosing. Data presented are the acute, Day 1 (post-dose), chronic, Day 15 (pre-dose) and chronic, Day 15 (post-dose) effects of intervention and are estimated means (plus SEM), derived from the linear mixed model analysis, with the final two columns showing test statistics …
			Baseline			Day 1 (Acute, PD)			Day 15 (Chronic, pre-dose)			Day 15 (Chronic, post-dose)
			N	Mean	SEM	N	Mean	SEM	N	Mean	SEM	N	Mean	SEM		F	p
Tracking Average	Serial 3s	Placebo	35	23.83	0.951	35	23.593	0.51	35	23.181	0.506	35	23.224	0.514	Treatment	0.038	0.847
		Herbal Supplement	35	23.735	0.836	35	23.899	0.506	35	23.412	0.506	35	22.943	0.506	Treat*Day	1.157	0.316
	Serial 7s	Placebo	35	24.351	0.782	35	23.939	0.505	35	24.105	0.509	35	23.95	0.514	Treat*Task	1.95	0.144
		Herbal Supplement	35	25.243	1.087	35	24.255	0.505	35	23.356	0.505	35	23.337	0.505	Treat*Day*Task	0.405	0.918
	Serial 17s	Placebo	35	26.154	1.25	35	24.257	0.51	35	23.851	0.51	35	23.761	0.518
		Herbal Supplement	35	26.518	1.277	35	25.05	0.507	35	23.72	0.507	35	24.264	0.507
OMS, observed multi-tasking stressor; PD, postdose; Treat, treatment; * p<0.05

## Sheet: OMS Subtractions
Table 6. Outcomes on the serial subtractions tasks measured during the OMS. The Baseline data are raw means (plus SEM) collected prior to dosing. Data presented are the acute, Day 1 (post-dose), chronic, Day 15 (pre-dose) and chronic, Day 15 (post-dose) effects of intervention and are estimated means (plus SEM), derived from the linear mixed model analysis, with the final two columns showing test…
		Baseline			Day 1 (Acute, PD)			Day 15 (Chronic, pre-dose)			Day 15 (Chronic, post-dose)
		N	Mean	SEM	N	Mean	SEM	N	Mean	SEM	N	Mean	SEM		F	p
3s Correct	Placebo	35	98.257	5.688	35	103.219	1.867	35	105.99	1.867	35	106.894	1.886	Treatment	0.658	0.421
	Herbal Supplement	35	95.771	6.303	35	104.775	1.866	35	104.203	1.886	35	111.203	1.866	Treat*Day	2.422	0.093
3s Errors	Placebo	35	1.857	0.493	35	2.068	0.287	35	1.296	0.278	35	1.176	0.282	Treatment	0.721	0.399
	Herbal Supplement	35	1.743	0.334	35	1.131	0.278	35	1.675	0.282	35	1.131	0.278	Treat*Day	3.493	0.033*
7s Correct	Placebo	35	66.886	5.969	35	70.148	1.547	35	71.139	1.561	35	74.016	1.561	Treatment	4.139	0.046*
	Herbal Supplement	35	63.857	5.999	35	72.146	1.547	35	73.243	1.561	35	78.089	1.547	Treat*Day	0.398	0.672
7s Errors	Placebo	35	2.686	0.505	35	2.878	0.364	35	2.336	0.367	35	1.873	0.368	Treatment	2.128	0.149
	Herbal Supplement	35	3.114	0.51	35	1.906	0.364	35	2.208	0.368	35	2.02	0.364	Treat*Day	2.326	0.101
17s Correct	Placebo	35	31.571	2.999	35	35.059	1.275	35	35.087	1.275	35	39.458	1.282	Treatment	0.021	0.886
	Herbal Supplement	35	29.6	3.409	35	35.026	1.275	35	34.969	1.282	35	39.941	1.275	Treat*Day	0.09	0.914
17s Errors	Placebo	35	3.943	0.631	35	4.683	0.569	35	4.425	0.569	35	4.163	0.573	Treatment	0.535	0.467
	Herbal Supplement	35	4.371	0.664	35	4.094	0.569	35	4.382	0.573	35	4.094	0.569	Treat*Day	0.313	0.732
OMS, observed multi-tasking stressor; PD, postdose; Treat, treatment; * p<0.05

## Sheet: STAI State
Table 7. Outcomes on STAI State measured during the OMS. The Baseline data are raw means (plus SEM) collected prior to dosing. Data presented are the acute, Day 1 (post-dose), chronic, Day 15 (pre-dose) and chronic, Day 15 (post-dose) effects of intervention and are estimated means (plus SEM), derived from the linear mixed model analysis, with the final two columns showing test statistics (F) and…
			Baseline			Day 1 (Acute, PD)			Day 15 (Chronic, pre-dose)			Day 15 (Chronic, post-dose)
			N	Mean	SEM	N	Mean	SEM	N	Mean	SEM	N	Mean	SEM		F	p
STAI State Score	Pre OMS	Placebo	35	41.173	1.606	35	42.441	1.044	35	38.951	1.044	35	41.073	1.044	Treatment	0.699	0.405
		Herbal Supplement	35	40.093	1.542	35	40.219	1.045	35	39.423	1.045	35	40.085	1.045	Treat*Day	0.94	0.392
	Post OMS	Placebo	35	42.629	1.458	35	40.356	1.045	35	39.899	1.045	35	39.057	1.054	Treat*PrePost	1.265	0.262
		Herbal Supplement	35	41.886	1.72	35	40.102	1.044	35	40.131	1.044	35	38.946	1.053	Treat*Day*PrePost	1.745	0.14
OMS, observed multi-tasking stressor; PD, postdose; STAI, stait trait anxiety inventory; Treat, treatment; * p<0.05

## Sheet: OMS Amylase_Cortisol
Table 8. Outcomes for A-Amylase and Cortisol measured during the OMS. The Baseline data are raw means (plus SEM) collected prior to dosing. Data presented are the acute, Day 1 (post-dose), chronic, Day 15 (pre-dose) and chronic, Day 15 (post-dose) effects of intervention and are estimated means (plus SEM), derived from the linear mixed model analysis, with the final two columns showing test stati…
			Baseline			Day 1 (Acute, PD)			Day 15 (Chronic, pre-dose)			Day 15 (Chronic, post-dose)
			N	Mean	SEM	N	Mean	SEM	N	Mean	SEM	N	Mean	SEM		F	p
A-Amylase	Pre OMS	Placebo	32	17.391	4.587	32	28.028	3.703	32	14.894	3.495	32	24.631	4.292	Treatment	0.234	0.63
		Herbal Supplement	32	28.486	7.236	32	20.663	4.393	32	20.59	4.384	32	21.98	4.392	Treat*Day	0.806	0.449
	Post OMS	Placebo	32	29.014	6.287	32	23.011	3.696	32	18.123	3.607	32	24.362	4.15	Treat*PrePost	0.015	0.902
		Herbal Supplement	32	30.471	8.08	32	23.496	4.15	32	17.398	3.851	32	21.785	4.576	Treat*Day*PrePost	0.618	0.65
Cortisol	Pre OMS	Placebo	34	0.19	0.02	34	0.192	0.015	34	0.157	0.015	34	0.164	0.015	Treatment	0.665	0.418
		Herbal Supplement	34	0.18	0.02	34	0.203	0.015	34	0.165	0.016	34	0.172	0.015	Treat*Day	0.091	0.913
	Post OMS	Placebo	34	0.21	0.02	34	0.168	0.015	34	0.153	0.015	34	0.148	0.015	Treat*PrePost	0.005	0.943
		Herbal Supplement	34	0.18	0.02	34	0.169	0.015	34	0.16	0.015	34	0.17	0.016	Treat*Day*PrePost	0.782	0.538
OMS, observed multi-tasking stressor; PD, postdose; Treat, treatment; * p<0.05

## Sheet: OMS GSR_HR
Table 9. Outcomes on GSR measured during the OMS. The Baseline data are raw means (plus SEM) collected prior to dosing. Data presented are the acute, Day 1 (post-dose), chronic, Day 15 (pre-dose) and chronic, Day 15 (post-dose) effects of intervention and are estimated means (plus SEM), derived from the linear mixed model analysis, with the final two columns showing test statistics (F) and associ…
			Baseline			Day 1 (Acute, PD)			Day 15 (Chronic, pre-dose)			Day 15 (Chronic, post-dose)
			N	Mean	SEM	N	Mean	SEM	N	Mean	SEM	N	Mean	SEM		F	p
GSR B-siemens	Serial 3s	Placebo	35	2.528	0.251	35	2.422	0.175	35	2.44	0.176	35	2.495	0.176	Treatment	0.417	0.521
		Herbal Supplement	35	2.659	0.201	35	2.35	0.176	35	2.452	0.176	35	2.328	0.176	Treat*Day	0.436	0.647
	Serial 7s	Placebo	35	2.613	0.243	35	2.479	0.175	35	2.46	0.176	35	2.516	0.176	Treat*Task	0.399	0.671
		Herbal Supplement	35	2.717	0.217	35	2.434	0.176	35	2.387	0.176	35	2.361	0.176	Treat*Day*Task	0.269	0.976
	Serial 17s	Placebo	35	2.61	0.248	35	2.459	0.175	35	2.463	0.176	35	2.504	0.176
		Herbal Supplement	35	2.717	0.207	35	2.441	0.176	35	2.5	0.176	35	2.397	0.176
GSR B- Ohms	Serial 3s	Placebo	35	615644	83395.7	35	649430	54256.1	35	597368	54496.5	35	622731	54418.9	Treatment	0.363	0.549
		Herbal Supplement	35	497254	54282.7	35	652154	54440.3	35	615669	54380.2	35	640294	54443.5	Treat*Day	0.21	0.811
	Serial 7s	Placebo	35	595499	82260.4	35	639016	54215.7	35	581100	54332.6	35	617273	54432.6	Treat*Task	0.31	0.734
		Herbal Supplement	35	490740	54239.4	35	641284	54631.9	35	636791	54402.4	35	640298	54554	Treat*Day*Task	0.312	0.961
	Serial 17s	Placebo	35	609630	86802.4	35	648871	54242.2	35	605754	54365.7	35	602692	54403.9
		Herbal Supplement	35	500436	59471.8	35	636338	54424.4	35	609562	54374.1	35	652450	54580.3
Blood Volume Pulse	Serial 3s	Placebo	35	67.985	1.728	35	70.927	1.192	35	66.808	1.192	35	71.149	1.195	Treatment	2.876	0.093
		Herbal Supplement	35	67.538	1.446	35	72.731	1.195	35	65.848	1.192	35	71.487	1.192	Treat*Day	5.756	0.004*
	Serial 7s	Placebo	35	68.278	1.406	35	70.962	1.192	35	66.394	1.192	35	71.531	1.196	Treat*Task	0.881	0.415
		Herbal Supplement	35	67.74	1.471	35	73.472	1.195	35	66.453	1.192	35	71.92	1.192	Treat*Day*Task	0.334	0.953
	Serial 17s	Placebo	35	68.52	1.524	35	70.891	1.192	35	66.85	1.192	35	70.762	1.195
		Herbal Supplement	35	68.065	1.386	35	73.67	1.192	35	66.143	1.192	35	71.877	1.192
OMS, observed multi-tasking stressor; PD, postdose; Treat, treatment; * p<0.05

## Sheet: DASS21
Table 10. Performance on the DASS-21 scores. The Baseline data are raw means (plus SEM) collected prior to dosing. Data presented from Day 7 and Day 15 are estimated means (plus SEM), derived from the linear mixed model analysis, with the final two columns showing test statistics (F) and associated probabilities (p) for each of the fixed effects included in the model.
			Baseline			Day 7			Day 15
		N	Mean	SEM	N	Mean	SEM	N	Mean	SEM		F	p
Depression	Placebo	35	6.286	1.3	35	6.013	0.627	35	5.499	0.627	Treatment	0.001	0.978
	Herbal Supplement	35	7.314	1.406	35	5.803	0.627	35	5.738	0.634	Treat*Day	0.202	0.654
Anxiety	Placebo	35	3.543	0.641	35	3.073	0.499	35	3.722	0.498	Treatment	1.724	0.196
	Herbal Supplement	35	4.743	0.928	35	2.834	0.494	35	2.834	0.494	Treat*Day	0.76	0.385
Stress	Placebo	35	11.03	1.18	35	10.301	0.91	35	10.758	0.91	Treatment	0.59	0.446
	Herbal Supplement	35	11.31	1.31	35	9.961	0.91	35	9.858	0.92	Treat*Day	0.151	0.698
Global	Placebo	35	20.857	2.793	35	19.876	1.715	35	20.447	1.715	Treatment	1.282	0.262
	Herbal Supplement	35	23.371	3.26	35	18.582	1.715	35	18.307	1.735	Treat*Day	0.097	0.756

[truncated: 5 more sheets: POMS, PROMIS and Sleep Diary, PSS and Trait, SVAS and VAMS, WHOQOL]
