# Supplementary material for: Effects of a Scutellaria baicalensis/Crataegus laevigata, magnesium and chromium supplement on stressed individuals: A randomised, double-blind, placebo-controlled, crossover trial
Source: J Psychopharmacol. 2025 Nov 5;39(12):1420–36. doi: 10.1177/02698811251381261 (PMC12672942; doi:10.1177/02698811251381261)
Supplement: sj-xlsx-6-jop-10.1177_02698811251381261 – Supplemental material for Effects of a Scutellaria baicalensis/Crataegus laevigata, magnesium and chromium supplement on stressed individuals: A randomised, double-blind, placebo-controlled, crossover trial [file sj-xlsx-6-jop-10.1177_02698811251381261.xlsx]

## Sheet: Composite Scores
Performance on the cognitive composite scores. Baseline data was collected prior to dosing. Day 1 data was collected post-dose, Day 15 (pre-dose) data was collected in the absence of an acute dose and Day 15 (post-dose) data was collected following 15 days' treatment in the presence of an acute dose. All data presented are raw means (plus SD).
			Baseline			Day 1			Day 15 (Pre-Dose)			Day 15 (Post-Dose)
		N	Mean	SD	N	Mean	SD	N	Mean	SD	N	Mean	SD
Accuracy of Attention	Placebo	34	0.03	0.96	34	0.04	0.92	35	0.11	0.88	35	-0.05	1.03
	Herbal Supplement	35	-0.21	0.91	35	-0.21	0.96	34	0.1	0.9	34	-0.03	0.92
Speed of Attention	Placebo	34	-0.181	0.75	34	-0.09	0.78	35	-0.05	0.77	35	-0.01	0.73
	Herbal Supplement	35	-0.032	0.71	34	0.12	0.77	34	-0.08	0.79	34	0.09	0.84
Speed of Memory	Placebo	35	-0.041	0.81	35	0.08	0.8	35	-0.08	0.8	33	0.01	0.77
	Herbal Supplement	35	0.034	0.77	35	0.1	0.86	34	-0.08	0.76	35	0.06	0.81
Accuracy of Working Memory	Placebo	35	0.059	0.82	35	-0.11	0.96	35	0.11	0.7	35	-0.04	0.81
	Herbal Supplement	35	0.014	0.69	33	0.02	0.64	32	0.01	0.86	32	-0.01	0.88
Accuracy of Episodic Memory	Placebo	35	0.215	0.78	35	-0.21	0.61	35	0.24	0.67	34	-0.24	0.71
	Herbal Supplement	35	0.163	0.68	35	-0.17	0.59	34	0.22	0.72	35	-0.27	0.62

## Sheet: COMPASS
Performance on COMPASS measures. Baseline data was collected prior to dosing. Day 1 data was collected post-dose, Day 15 (pre-dose) data was collected in the absence of an acute dose and Day 15 (post-dose) data was collected following 15 days' treatment in the presence of an acute dose. All data presented are raw means (plus SD).
			Baseline			Day 1			Day 15 (Pre-Dose)		Day 15 (Post-Dose)
		N	Mean	SD	N	Mean	SD	N	Mean	SD	N	Mean	SD
NWM % Correct	Placebo	35	96.191	4.09	35	95.59	4.28	35	96.79	3.21	35	95.49	3.47
	Herbal Supplement	35	96.7	3.15	35	95.97	3.54	33	95.62	3.88	32	95.8	3.89
NWM Correct RT	Placebo	35	765.6	217.75	35	760.2	189.34	35	737.13	193.1	35	753.26	198.13
	Herbal Supplement	35	762.4	197.49	35	777.84	225.01	33	743.24	165.14	32	773.98	223.53
CRT % Correct	Placebo	35	97.943	2.4	35	97.94	2.5	35	98.34	1.91	35	98	2.28
	Herbal Supplement	35	97.429	2.85	35	97.54	2.33	35	98.06	2.2	35	97.49	2.96
CRT Correct RT	Placebo	35	462.57	69.99	35	475.63	86.15	35	472.45	72.36	35	479.68	67.82
	Herbal Supplement	35	465.1	65.54	34	489.78	80.29	35	469.96	76.44	35	491.65	82.56
Corsi Span	Placebo	35	6.1	1.03	35	5.93	1.2	35	6.04	0.93	35	6.11	1.04
	Herbal Supplement	35	5.877	0.97	34	6.02	0.81	34	6.18	0.93	35	6.01	1.1
PAB RT Thinking	Placebo	35	3153.8	1604.8	35	3005.26	1551.54	35	2967.66	1367.08	34	2856.03	1221.59
	Herbal Supplement	35	2943.57	1239.19	35	2855.74	1351.23	34	2868.56	1332.53	34	2822.5	1288.73
PAB RT Complete	Placebo	35	8887.43	3355.06	35	8928.2	2909.76	35	8688.77	2912.42	34	8417.91	2703.14
	Herbal Supplement	35	8745.37	2748.44	34	8627	3017.62	34	8420.82	2944.08	34	8278	2714.01
PAB Total Errors	Placebo	35	2.943	2.81	35	3.49	3.42	35	3.29	2.47	34	3.35	2.82
	Herbal Supplement	35	3.457	3.3	35	2.91	2.58	34	3.03	2.62	34	3.68	2.94
Name to Face Recall % Correct Full Name	Placebo	35	44.524	22.5	34	38.73	22.74	35	40.71	22.85	34	34.07	22.23
	Herbal Supplement	34	39.46	20.75	35	34.05	20.25	35	36.19	21.95	34	34.07	18.51
Name to Face Recall Correct RT	Placebo	35	4893.24	1741.05	34	5141.35	1689.39	35	5102.06	1855.77	33	5243.45	1877.06
	Herbal Supplement	34	5178.28	1744.29	33	5333.37	1602.3	34	5160.62	2030.71	34	5391.16	1631.96
Picture Recognition % Correct	Placebo	35	92.667	10.78	34	89.8	12.09	34	94.22	8.81	31	90.11	10.63
	Herbal Supplement	35	92.381	9.72	34	90.29	9.41	34	92.26	9.56	34	89.51	10.7
Picture Recognition Correct RT	Placebo	35	846.913	157.94	34	906.65	193.15	34	850.37	146.8	31	850.11	119.4
	Herbal Supplement	35	898.294	178.16	34	882.74	159.67	34	815.62	148.56	34	877.85	146.64
Word Recognition % Correct	Placebo	35	76.95	10.8	33	73.94	9.55	34	77.94	9.71	31	75.16	11.73
	Herbal Supplement	34	76.47	10.08	34	74.41	10.07	33	76.77	8.64	33	72.63	11.95
Word Recognition Correct RT	Placebo	35	924.25	207.79	33	919.34	160.27	34	902.95	203.94	31	893.42	157.16
	Herbal Supplement	34	887.66	160.3	34	943.68	239.41	33	893.41	183.42	33	893.36	165.82

## Sheet: Word Recall
Performance on word recall measures. Baseline data was collected prior to dosing. Day 1 data was collected post-dose, Day 15 (pre-dose) data was collected in the absence of an acute dose and Day 15 (post-dose) data was collected following 15 days' treatment in the presence of an acute dose. All data presented are raw means (plus SD).
			Baseline			Day 1			Day 15 (Pre-Dose)		Day 15 (Post-Dose)
		N	Mean	SD	N	Mean	SD	N	Mean	SD	N	Mean	SD
IWR Correct	Placebo	35	6.743	2.54	34	5.76	2.46	35	6.84	2.31	34	5.9	2.31
	Herbal Supplement	35	6.571	2.01	34	6.07	2.21	35	6.94	2.3	34	5.9	2.43
IWR Incorrect	Placebo	35	1.09	1.44	34	0.56	0.75	35	0.71	0.89	34	0.59	1.02
	Herbal Supplement	35	0.429	0.81	34	0.59	1.02	35	0.77	1.06	34	0.62	1.21
DWR Correct	Placebo	35	4.057	2.52	35	2.07	2.16	35	4.13	2.07	34	1.88	2.17
	Herbal Supplement	35	4.271	2.21	35	2.51	2.3	35	4.7	2.42	35	2.06	2.18
DWR Incorrect	Placebo	35	1.114	1.78	35	1.63	2.24	35	1.29	1.56	34	2.12	2.47
	Herbal Supplement	35	0.914	1.44	35	1.66	2.33	35	1.11	1.53	35	2.03	2.55

## Sheet: COMPASS CDB
Performance on the CDB measures. Baseline data was collected prior to dosing. Day 1 data was collected post-dose, Day 15 (pre-dose) data was collected in the absence of an acute dose and Day 15 (post-dose) data was collected following 15 days' treatment in the presence of an acute dose. All data presented are raw means (plus SD).
				Baseline			Day 1			Day 15 (Pre-Dose)		Day 15 (Post-Dose)
			N	Mean	SD	N	Mean	SD	N	Mean	SD	N	Mean	SD
Serial 3 subtractions Correct	Rep 1	Placebo	35	42.914	20.69	35	45.94	22.83	34	45.06	20.59	35	46.77	19.98
		Herbal Supplement	35	42.543	21.45	35	43.66	20.22	35	43.66	20.72	35	44.77	20.18
	Rep 2	Placebo	35	43.829	20.57	35	43.17	21.52	35	45.74	20.76	35	45.89	18.86
		Herbal Supplement	34	45.03	21.85	35	43.51	20.97	35	45.4	19.57	35	43.77	20.21
	Rep 3	Placebo	34	44.912	22.03	35	45.86	21.34	33	45.73	19	33	45.85	19.94
		Herbal Supplement	35	43.771	20.05	35	42.86	17.73	34	46.09	21.62	35	45.17	21.08
Serial 3 subtractions Errors (number)	Rep 1	Placebo	35	1.914	1.77	35	2.399	2.56	34	2.09	2.42	35	2.199	1.66
		Herbal Supplement	35	1.971	2.42	35	2.37	2.35	35	2.4	2.34	35	2.828	2.53
	Rep 2	Placebo	35	2.286	2.26	35	2.6	2.33	35	1.91	1.95	35	2.23	2.18
		Herbal Supplement	34	2.06	1.97	35	2.4	2.5	35	2.46	2.19	35	2.8	2.73
	Rep 3	Placebo	34	2.088	2.33	35	2.06	2.13	33	2.21	2.79	33	1.45	1.64
		Herbal Supplement	35	2.143	2.33	35	2.26	2.05	34	2.03	2.41	35	2.372	2.37
Serial 7 subtractions Correct	Rep 1	Placebo	35	28.714	18.25	35	30.26	20.29	35	30.83	16.31	35	31.8	16.61
		Herbal Supplement	35	27.686	18.82	34	26.97	14.99	35	29.03	16.07	35	31.89	19.03
	Rep 2	Placebo	35	28.343	17.09	35	30.94	18.8	34	30.53	17.74	33	31.27	16.21
		Herbal Supplement	35	28.829	17.27	33	29.15	19.04	35	30.83	16.58	35	29.74	16.46
	Rep 3	Placebo	35	28.857	17.04	35	30.63	17.1	35	30.29	15.91	34	31.09	15.65
		Herbal Supplement	35	27.886	16.32	33	28.85	13.86	35	30.43	18.43	35	32.34	18.7
Serial 7 subtractions Errors (number)	Rep 1	Placebo	35	1.943	1.92	35	2.71	2.56	35	2.31	2.26	35	2.51	2.57
		Herbal Supplement	35	2.971	2.67	34	2.76	2.27	35	2.77	2.54	35	2.57	2.45
	Rep 2	Placebo	35	2.743	2.72	35	2.57	2.03	34	2.74	2.55	33	2.76	2.61
		Herbal Supplement	35	2.486	2.21	33	2.67	2.86	35	2.17	2.39	35	2.74	2.75
	Rep 3	Placebo	35	2.686	2.95	35	2.74	2.72	35	3.11	2.78	34	2.21	2.33
		Herbal Supplement	35	2.6	2.3	33	2.45	2.39	35	2.57	3.18	35	3	2.29
RVIP Accuracy (%)	Rep 1	Placebo	34	66.029	24.99	34	63.6	24.96	33	65.68	24.03	34	63.75	25.12
		Herbal Supplement	35	62.5	24.43	34	61.1	25.18	34	62.79	23.65	34	61.1	26.44
	Rep 2	Placebo	34	62.868	23.58	34	59.04	25.89	34	63.68	23.92	33	61.59	24.33
		Herbal Supplement	35	58	23.34	33	56.44	24.65	34	60.37	26.09	33	60.15	26.61
	Rep 3	Placebo	34	61.103	25.96	34	59.56	24.01	34	58.97	26.13	33	59.02	24.95
		Herbal Supplement	34	61.618	23.03	33	58.94	23.89	34	61.47	24.43	33	57.65	23.92
RVIP Correct RT (ms)	Rep 1	Placebo	34	519.284	55.41	34	534.72	60.62	33	526.5	55.53	34	527.93	57.16
		Herbal Supplement	35	537.178	56.18	34	538.06	56.07	34	532.12	60.76	34	538.03	63.49
	Rep 2	Placebo	34	536.132	59.29	34	539.25	58.7	34	541.38	62.46	33	540.25	52.35
		Herbal Supplement	35	543.289	56.6	33	549.08	54.81	34	545.47	60.18	33	549.37	65.58
	Rep 3	Placebo	34	546.828	61.58	34	537.93	56.05	34	544.7	57.09	33	538.48	62.82
		Herbal Supplement	34	553.866	55.62	33	545.77	60.28	34	545.72	58.96	33	541.83	57.91
RVIP False alarms (number)	Rep 1	Placebo	34	2.676	2.06	34	2	1.56	33	2.52	3.23	34	2.56	3.2
		Herbal Supplement	35	3.543	2.8	34	2.65	2.39	34	2.44	2.38	34	2.44	2.36
	Rep 2	Placebo	34	2.706	1.8	34	2.35	1.86	34	2.18	2.68	33	2.3	2.42
		Herbal Supplement	35	3	2.43	33	3.18	2.94	34	2.35	1.91	33	1.64	1.5
	Rep 3	Placebo	34	2.441	2.36	34	2.56	2.69	34	2.53	2.43	33	3.33	3.22
		Herbal Supplement	34	2.412	2.03	33	2.21	1.78	34	1.85	1.44	33	2.21	1.98
Mental Fatigue	Rep 1	Placebo	35	62.886	13.92	35	71.51	14.57	35	57.91	15.85	35	68.17	16.43
		Herbal Supplement	35	62.143	18.29	35	69	16.62	35	58.4	18.53	35	69.17	15.19
	Rep 2	Placebo	35	69.886	16.36	35	78.69	14.93	35	67.77	19.18	34	75.15	17.56
		Herbal Supplement	35	69.257	17.11	35	77.2	16.05	35	64.83	17.59	35	73.97	17.44
	Rep 3	Placebo	35	76.114	16.79	35	81.17	16.28	35	74.09	19.39	34	77.91	17.48
		Herbal Supplement	35	74.543	17.82	35	79.54	15.57	35	69.6	18.63	35	76.91	19.02

## Sheet: GSR Tracking
Performance on the Tracking task druing the OMS. Baseline data was collected prior to dosing. Day 1 data was collected post-dose, Day 15 (pre-dose) data was collected in the absence of an acute dose and Day 15 (post-dose) data was collected following 15 days' treatment in the presence of an acute dose. All data presented are raw means (plus SD).
				Baseline			Day 1			Day 15 (Pre-Dose)			Day 15 (Post-Dose)
			N	Mean	SD	N	Mean	SD	N	Mean	SD	N	Mean	SD
Tracking Average	Serial 3s	Placebo	35	23.83	5.62	34	23.16	4.67	35	22.72	4.58	33	22.63	4.59
		Herbal Supplement	35	23.735	4.95	35	23.39	5	35	22.91	4.49	35	22.44	4.45
	Serial 7s	Placebo	35	24.351	4.63	35	23.7	4.3	34	23.51	4.05	33	23.65	4.76
		Herbal Supplement	35	25.243	6.43	35	24.41	5.24	35	23.51	3.95	35	23.49	4.14
	Serial 17s	Placebo	35	26.154	7.39	34	24.75	5.95	34	24.33	5.45	32	23.72	3.93
		Herbal Supplement	35	26.518	7.56	35	25.77	6.12	35	24.44	4.34	35	24.98	5.57

## Sheet: OMS Subtractions
Performance on the serial subtraction measures during the OMS. Baseline data was collected prior to dosing. Day 1 data was collected post-dose, Day 15 (pre-dose) data was collected in the absence of an acute dose and Day 15 (post-dose) data was collected following 15 days' treatment in the presence of an acute dose. All data presented are raw means (plus SD).
			Baseline			Day 1			Day 15 (Pre-Dose)			Day 15 (Post-Dose)
		N	Mean	SD	N	Mean	SD	N	Mean	SD	N	Mean	SD
3s Correct	Placebo	35	98.257	33.65	35	104.69	38.17	35	107.46	39.57	34	107.82	41.16
	Herbal Supplement	35	95.771	37.29	35	103.66	39.84	34	102.44	37.5	35	110.09	40.42
3s Errors	Placebo	35	1.857	2.91	35	2.09	2.65	35	1.31	1.39	34	1.21	1.47
	Herbal Supplement	35	1.743	1.98	35	1.11	1.66	34	1.65	1.92	35	1.11	1.6
7s Correct	Placebo	35	66.886	35.32	35	71.54	36.84	34	72.5	35.18	34	75.03	36.73
	Herbal Supplement	35	63.857	35.49	35	70.6	37.02	34	72.38	37.03	35	76.54	37.03
7s Errors	Placebo	35	2.686	2.99	35	2.83	2.8	34	2.32	2.83	34	1.85	2.46
	Herbal Supplement	35	3.114	3.05	35	1.97	2.02	34	2.18	2.56	35	2.09	2.17
17s Correct	Placebo	35	31.571	17.74	35	35.8	20.73	35	35.83	18.62	34	40.21	22.06
	Herbal Supplement	35	29.6	20.17	35	34.11	20.75	34	34.21	19.82	35	39.03	21.55
17s Errors	Placebo	35	3.943	3.73	35	4.63	4.13	35	4.37	3.66	34	4.21	3
	Herbal Supplement	35	4.371	3.93	35	4.14	3.81	34	4.47	4.01	35	4.14	3.89

## Sheet: STAI State
Performance on the STAI State measure. Baseline data was collected prior to dosing. Day 1 data was collected post-dose, Day 15 (pre-dose) data was collected in the absence of an acute dose and Day 15 (post-dose) data was collected following 15 days' treatment in the presence of an acute dose. All data presented are raw means (plus SD).
				Baseline			Day 1			Day 15 (Pre-Dose)			Day 15 (Post-Dose)
			N	Mean	SD	N	Mean	SD	N	Mean	SD	N	Mean	SD
STAI State	Pre OMS	Placebo	35	41.173	9.5	35	42.35	9.12	35	38.86	8.72	35	40.98	8.66
		Herbal Supplement	35	40.09	9.12	35	39.71	6.64	35	38.91	7.4	35	39.57	8.79
	Post OMS	Placebo	35	42.629	8.62	35	40.83	7.17	35	40.37	8.25	34	39.38	8.17
		Herbal Supplement	35	41.886	10.18	35	40.29	8.35	35	40.31	9.42	34	38.98	7.71

## Sheet: OMS Amylase_Cortisol
Outcomes for A-Amylase and Cortisol measures. Baseline data was collected prior to dosing. Day 1 data was collected post-dose, Day 15 (pre-dose) data was collected in the absence of an acute dose and Day 15 (post-dose) data was collected following 15 days' treatment in the presence of an acute dose. All data presented are raw means (plus SD).
				Baseline			Day 1			Day 15 (Pre-Dose)			Day 15 (Post-Dose)
			N	Mean	SD	N	Mean	SD	N	Mean	SD	N	Mean	SD
A-Amylase	Pre OMS	Placebo	25	17.391	22.94	24	24.36	20.45	29	13.37	9.06	20	21.91	18.97
		Herbal Supplement	26	28.486	36.9	17	24.62	27.76	20	25.23	32.33	19	23.12	22.07
	Post OMS	Placebo	24	29.014	30.8	27	24.69	20.6	28	19.19	17.88	23	26.69	22.11
		Herbal Supplement	20	30.47	36.14	22	26.71	20.8	29	18.91	13.15	20	24.08	25.32
Cortisol	Pre OMS	Placebo	32	0.19	0.09	33	0.19	0.11	34	0.16	0.1	32	0.17	0.09
		Herbal Supplement	31	0.18	0.09	30	0.2	0.09	30	0.17	0.07	32	0.18	0.09
	Post OMS	Placebo	32	0.21	0.12	33	0.18	0.11	33	0.16	0.1	33	0.16	0.08
		Herbal Supplement	31	0.18	0.09	31	0.2	0.22	32	0.17	0.09	30	0.18	0.12

## Sheet: OMS GSR_HR
Performance on the OMS GSR measures. Baseline data was collected prior to dosing. Day 1 data was collected post-dose, Day 15 (pre-dose) data was collected in the absence of an acute dose and Day 15 (post-dose) data was collected following 15 days' treatment in the presence of an acute dose. All data presented are raw means (plus SD).
				Baseline			Day 1			Day 15 (Pre-Dose)			Day 15 (Post-Dose)
			N	Mean	SD	N	Mean	SD	N	Mean	SD	N	Mean	SD
GSR B-siemens	Serial 3s	Placebo	35	2.528	1.48	35	2.39	1.41	33	2.35	1.34	34	2.51	1.36
		Herbal Supplement	35	2.659	1.19	34	2.32	1.15	34	2.46	1.21	34	2.29	1.06
	Serial 7s	Placebo	35	2.613	1.44	35	2.483	1.4	33	2.29	1.18	34	2.53	1.45
		Herbal Supplement	35	2.717	1.28	33	2.35	1.23	34	2.36	1.21	34	2.34	1.12
	Serial 17s	Placebo	35	2.61	1.47	35	2.463	1.34	34	2.38	1.31	34	2.52	1.35
		Herbal Supplement	35	2.717	1.23	34	2.44	1.28	34	2.54	1.28	34	2.38	1.25
GSR B- Ohms	Serial 3s	Placebo	35	615644	493376	35	685159	576704	33	654530	513082	34	642741	545949
		Herbal Supplement	35	497254	321141	34	623188	485784	34	582665	444269	34	612604	519247
	Serial 7s	Placebo	35	595499	486659	35	662246	571766	34	617562	460557	34	635004	537311
		Herbal Supplement	35	490740	320885	33	619461	473684	34	604743	421376	34	608862	513349
	Serial 17s	Placebo	35	609630	513530	35	680868	609858	34	653136	529146	34	633076	543598
		Herbal Supplement	35	500436	351840	34	608653	487182	34	577162	446419	34	627007	534063
Blood Volume Pulse	Serial 3s	Placebo	35	67.985	10.22	35	70.89	8.84	35	66.77	9.09	34	71.29	8.39
		Herbal Supplement	35	67.538	8.56	34	72.84	9.46	35	65.67	7.95	35	71.31	8.69
	Serial 7s	Placebo	35	68.278	8.32	35	71.01	8.28	35	66.44	8.92	34	71.76	8.78
		Herbal Supplement	35	67.74	8.7	34	73.52	9.8	35	66.34	7.93	35	71.81	8.95
	Serial 17s	Placebo	35	68.52	9.02	35	71.01	9.35	35	66.97	8.86	34	71.04	9.14
		Herbal Supplement	35	68.065	8.2	35	73.65	9.48	35	66.13	8.57	35	71.86	8.73

## Sheet: DASS21
Performance on DASS-21. Baseline data was collected prior to dosing on day 1. Day 7 (interim) data was collected following 7 days of treatment. Day 15 data was collected in the absence of an acute dose. All data presented are raw means (plus SD).
			Baseline			Day 7			Day 15
		N	Mean	SD	N	Mean	SD	N	Mean	SD
Depression	Placebo	35	6.286	7.72	35	5.66	5.67	35	5.14	6.9
	Herbal Supplement	35	7.314	8.32	35	6.11	6.56	34	6.18	6.69
Anxiety	Placebo	35	3.54	3.79	34	2.71	3.22	34	3.35	4.56
	Herbal Supplement	35	4.743	5.49	35	3.2	4.12	35	3.2	4.09
Stress	Placebo	35	11.03	7	35	10.23	7.3	35	10.69	7.23
	Herbal Supplement	35	11.31	7.76	35	10.06	6.41	34	9.82	7.67
Global	Placebo	35	20.857	16.52	35	19.09	14.47	35	19.66	16.88
	Herbal Supplement	35	23.371	19.29	35	19.37	13.96	34	19.06	16.43

[truncated: 5 more sheets: POMS, PROMIS and Sleep Diary, PSS and Trait, SVAS and VAMS, WHOQOL]
